# Supplementary material for: Transient hypothyroidism favors oligodendrocyte generation providing functional remyelination in the adult mouse brain
Source: eLife. 2017 Sep 6;6:e29996. doi: 10.7554/eLife.29996 (PMC5779229; doi:10.7554/eLife.29996)
Supplement: Figure 1—source data 1. [file elife-29996-fig1-data1.xls]

## Sheet: Feuil1
Hypothyroidism during demyelination favors oligodendrogenesis
	CTL	Eu CPZ	Hypo CPZ			CTL	Eu CPZ	Hypo CPZ
Figure 1C, left	11	15	37		Figure 1C, right	7.8	42	2.5
	8	18	25			0	24	7
	10	21	31			2.78	34	30
	15	25	27			0	28	9
	13	20	22				26	6
		21	22					11
	Kruskal-Wallis test					Kruskal-Wallis test
	n=5, 6, 6					n=4, 5, 6
	p=0,0015					p=0,0109
	CTL	Eu CPZ	Hypo CPZ				G-ratio
Figure 1E	0.27	0.081	0.33		Figure 1F
	0.27	0.11	0.34			CTL	EU CPZ	Hypo CPZ	Kruskal-Wallis test
	0.26	0.06	0.31			0.7	0.87	0.75	p<0.0001
	0.23	0.081	0.4						198, 112, 122 myelinated axons
	0.27	0.11	0.32			0.76	0.91	0.64	from 2 CTL, 3 EuCPZ, 3 HypoCPZ mice
	0.34	0.12	0.3
	0.39	0.15	0.24			0.78	0.69	0.74
	0.34	0.15	0.22
	0.32	0.2	0.25			0.82	0.79	0.71
	0.43	0.149	0.27
	0.46	0.21	0.21			0.75	0.84	0.7
	0.42	0.16	0.2
			0.23			0.85	0.73	0.8
			0.22
						0.79	0.8	0.73
	one-way Anova
	n=12, 12, 14					0.88	0.73	0.75
	p<0,001
	t=7.952 (CTL vs EuCPZ)					0.66	0.8	0.72
	t=5.835 (EuCPZ vs HypoCPZ)
						0.61	0.81	0.81
						0.83	0.87	0.69
						0.7	0.86	0.85
						0.82	0.81	0.78
						0.75	0.79	0.81
						0.77	0.83	0.81
						0.72	0.67	0.83
						0.7	0.86	0.92
						0.82	0.66	0.87
						0.75	0.81	0.84
						0.75	0.73	0.76
						0.89	0.74	0.69
						0.75	0.86	0.78
						0.91	0.82	0.73
						0.6	0.76	0.83
						0.75	0.79	0.68
						0.62	0.83	0.75
						0.69	0.85	0.83
						0.72	0.72	0.75
						0.77	0.85	0.83
						0.73	0.8	0.78
						0.77	0.73	0.8
						0.72	0.78	0.8
						0.68	0.81	0.77
						0.75	0.86	0.86
						0.73	0.81	0.67
						0.74	0.82	0.78
						0.87	0.87	0.86
						0.81	0.84	0.75
						0.81	0.83	0.77
						0.68	0.79	0.77
						0.82	0.81	0.71
						0.74	0.82	0.71
						0.8	0.88	0.69
						0.8	0.91	0.8
						0.72	0.91	0.78
						0.74	0.86	0.77
						0.68	0.9	0.78
						0.71	0.91	0.84
						0.79	0.79	0.88
						0.72	0.89	0.81
						0.68	0.8	0.81
						0.86	0.83	0.92
						0.81	0.88	0.77
						0.76	0.86	0.84
						0.76	0.92	0.81
						0.72	0.91	0.64
						0.8	0.85	0.74
						0.86	0.81	0.82
						0.8	0.77	0.79
						0.77	0.88	0.8
						0.88	0.87	0.66
						0.81	0.91	0.77
						0.78	0.91	0.7
						0.72	0.87	0.85
						0.77	0.91	0.74
						0.81	0.91	0.71
						0.82	0.79	0.74
						0.79	0.72	0.64
						0.71	0.76	0.76
						0.8	0.82	0.65
						0.82	0.85	0.66
						0.6	0.81	0.78
						0.82	0.87	0.59
						0.68	0.88	0.67
						0.59	0.76	0.79
						0.69	0.89	0.74
						0.68	0.92	0.74
						0.78	0.93	0.56
						0.78	0.85	0.71
						0.8	0.9	0.73
						0.74	0.79	0.66
						0.77	0.91	0.63
						0.72	0.76	0.68
						0.76	0.85	0.74
						0.76	0.91	0.71
						0.69	0.84	0.68
						0.75	0.83	0.77
						0.73	0.86	0.57
						0.76	0.9	0.78
						0.8	0.94	0.81
						0.62	0.91	0.78
						0.69	0.82	0.72
						0.7	0.89	0.81
						0.74	0.82	0.81
						0.85	0.86	0.84
						0.77	0.85	0.84
						0.81	0.93	0.77
						0.7	0.82	0.71
						0.64	0.88	0.78
						0.62	0.88	0.86
						0.72	0.73	0.79
						0.67	0.8	0.79
						0.73	0.94	0.72
						0.68	0.74	0.76
						0.8	0.9	0.77
						0.66	0.83	0.75
						0.83	0.92	0.79
						0.71	0.86	0.73
						0.64	0.79	0.76
						0.76	0.82	0.69
						0.64	0.86	0.74
						0.75	0.87	0.84
						0.69	0.9	0.77
						0.71		0.8
						0.75		0.77
						0.66		0.73
						0.69		0.8
						0.71
						0.62
						0.55
						0.62
						0.61
						0.74
						0.82
						0.9
						0.67
						0.59
						0.82
						0.77
						0.74
						0.67
						0.76
						0.81
						0.92
						0.88
						0.73
						0.94
						0.71
						0.79
						0.8
						0.7
						0.72
						0.85
						0.89
						0.78
						0.82
						0.82
						0.73
						0.7
						0.85
						0.89
						0.69
						0.64
						0.72
						0.74
						0.71
						0.67
						0.69
						0.73
						0.81
						0.76
						0.77
						0.83
						0.81
						0.81
						0.81
						0.8
						0.82
						0.75
						0.69
						0.78
						0.72
						0.63
						0.59
						0.72
						0.75
						0.8
						0.83
						0.77
						0.66
						0.77
						0.74
						0.74
						0.73
						0.71
						0.86
						0.71
						0.78
						0.77
						0.76
						0.67
						0.66
						0.75
						0.73
						0.64
						0.8
						0.65
						0.83
						0.67
						0.76
						0.77
